# Supplementary material for: CovDif, a Tool to Visualize the Conservation between SARS-CoV-2 Genomes and Variants
Source: Viruses. 2022 Mar 9;14(3):561. doi: 10.3390/v14030561 (PMC8955889; doi:10.3390/v14030561)
Supplement: Supplementary file 1 [file viruses-14-00561-s001.zip]

Archive with 3 entries (3 files):
- Supplemental_Information_v2.0.pdf
- Supplementary_File_S1.pdf
- Supplementary_File_S2.txt
