# Supplementary material for: CovDif, a Tool to Visualize the Conservation between SARS-CoV-2 Genomes and Variants
Source: Viruses. 2022 Mar 9;14(3):561. doi: 10.3390/v14030561 (PMC8955889; doi:10.3390/v14030561)
Supplement: Supplementary file 1 [file viruses-14-00561-s001.zip › Supplementary_File_S2.txt]

A10937.1
AB126191.2
AB126192.2
AB126193.2
AB126194.2
AB126195.1
AB126196.2
AB283001.1
AB543336.1
AE001363.1
AE002161.1
AE002163.1
AE004092.1
AE004092.2
AE009440.1
AE009949.1
AE014074.1
AE017354.1
AF039205.1
AF081485.1
AF101982.1
AF102017.1
AF114383.1
AF144300.1
AF144301.1
AF144302.1
AF144303.1
AF144304.1
AF144305.1
AF144306.1
AF144307.1
AF371337.2
AF457102.1
AF499635.1
AF499636.1
AF499637.1
AF499639.1
AF499640.1
AF499641.1
AF499642.1
AF499643.1
AF546702.1
AJ278646.1
AJ278649.1
AJ289871.1
AJ404626.1
AJ404629.1
AJ404630.1
AJ404634.1
AJ404637.1
AM295007.1
AP012303.1
AP012335.1
AP012491.1
AP012491.2
AP014572.1
AP014585.1
AP014596.1
AP017318.1
AP017319.1
AP017629.1
AP018005.1
AP018337.1
AP019548.1
AP019548.2
AY209932.1
AY210103.1
AY210191.1
AY297749.1
AY355268.1
AY421760.1
AY421761.1
AY421762.1
AY421763.1
AY421764.1
AY421765.1
AY421766.1
AY421767.1
AY421768.1
AY421769.1
AY525843.1
AY567487.2
AY751783.1
BA000008.3
BA000034.2
CP000003.1
CP000017.1
CP000017.2
CP000056.1
CP000056.2
CP000057.2
CP000259.1
CP000260.1
CP000261.1
CP000262.1
CP000671.1
CP000672.1
CP000675.2
CP000829.1
CP001713.1
CP001828.1
CP002077.1
CP002276.1
CP002277.1
CP003023.1
CP003024.1
CP003068.1
CP003116.1
CP003121.1
CP003192.1
CP003730.1
CP003885.1
CP003901.1
CP003913.1
CP003913.2
CP004006.1
CP005967.1
CP006366.1
CP007023.1
CP007024.1
CP007041.1
CP007240.1
CP007241.1
CP007470.1
CP007471.1
CP007472.1
CP007537.1
CP007560.1
CP007561.1
CP007562.1
CP007805.1
CP008695.1
CP008740.1
CP008776.1
CP008895.1
CP008926.1
CP009610.1
CP009612.1
CP010449.1
CP010450.1
CP010538.1
CP010539.1
CP010540.1
CP010541.1
CP010542.1
CP010543.1
CP010544.1
CP010545.1
CP010546.1
CP010547.1
CP010548.1
CP010549.1
CP010550.1
CP010551.1
CP011068.1
CP011069.1
CP011105.1
CP011414.1
CP011415.1
CP011535.1
CP011535.2
CP012019.1
CP012045.1
CP012391.1
CP012392.1
CP012393.1
CP013672.1
CP013829.1
CP013838.1
CP013839.1
CP013840.1
CP014027.1
CP014027.2
CP014138.1
CP014139.1
CP014255.1
CP014255.2
CP014256.1
CP014257.1
CP014267.1
CP014278.1
CP014278.2
CP014542.1
CP014759.1
CP014760.1
CP015238.1
CP015238.2
CP015342.1
CP015343.1
CP015344.1
CP015925.1
CP015926.1
CP015927.1
CP015928.1
CP015929.1
CP015930.1
CP015931.1
CP015932.1
CP015933.1
CP015934.1
CP015935.1
CP015936.1
CP015937.1
CP015938.1
CP015939.1
CP015941.1
CP015944.1
CP015945.1
CP015946.1
CP015947.1
CP015949.1
CP015950.1
CP015951.1
CP015953.1
CP015954.1
CP015955.1
CP015956.1
CP016029.1
CP016029.2
CP016030.1
CP016030.2
CP016868.1
CP016870.1
CP016872.1
CP016873.1
CP016874.1
CP016876.1
CP017327.1
CP017328.1
CP017329.1
CP017330.1
CP017331.1
CP017332.1
CP017333.1
CP017334.1
CP017335.1
CP017336.1
CP017337.1
CP017338.1
CP017339.1
CP017340.1
CP017341.1
CP017342.1
CP017343.1
CP017457.1
CP017458.1
CP017601.1
CP017602.1
CP017811.1
CP020006.1
CP020007.1
CP020008.1
CP020009.1
CP020010.1
CP020011.1
CP020012.1
CP020013.1
CP020014.1
CP020027.1
CP020082.1
CP020411.1
CP020411.2
CP020614.1
CP020615.1
CP020689.1
CP020690.1
CP020691.1
CP020692.1
CP020693.1
CP020710.1
CP020711.1
CP020712.1
CP021256.1
CP021257.1
CP021258.1
CP021259.1
CP021260.1
CP021261.1
CP021262.1
CP021263.1
CP021264.1
CP021265.1
CP021266.1
CP021267.1
CP021268.1
CP021269.1
CP021270.1
CP021272.1
CP021274.1
CP021277.1
CP021279.1
CP021281.1
CP021283.1
CP021286.1
CP021640.1
CP022206.1
CP022354.1
CP023769.1
CP027771.1
CP028140.1
CP028148.1
CP028841.1
CP029620.1
CP029621.1
CP029694.1
CP031236.1
CP031237.1
CP031239.1
CP031241.1
CP031242.1
CP031244.1
CP031249.1
CP031250.1
CP031254.1
CP031617.1
CP031618.1
CP031619.1
CP031620.1
CP031621.1
CP031622.1
CP031623.1
CP031624.1
CP031625.1
CP031626.1
CP031627.1
CP031628.1
CP031629.1
CP031630.1
CP031631.1
CP031632.1
CP031633.1
CP031634.1
CP031635.1
CP031636.1
CP031637.1
CP031638.1
CP031639.1
CP031640.1
CP031678.1
CP031679.1
CP031680.1
CP031681.1
CP031682.1
CP031683.1
CP031684.1
CP031685.1
CP031686.1
CP031687.1
CP031688.1
CP031689.1
CP031690.1
CP031691.1
CP031692.1
CP031738.1
CP031770.1
CP032665.1
CP032666.1
CP032699.1
CP032700.1
CP033167.1
CP033168.1
CP033335.1
CP033336.1
CP033337.1
CP033621.1
CP033767.1
CP033815.1
CP033907.1
CP033908.1
CP035426.1
CP035427.1
CP035428.1
CP035429.1
CP035430.1
CP035431.1
CP035432.1
CP035433.1
CP035434.1
CP035435.1
CP035436.1
CP035437.1
CP035438.1
CP035439.1
CP035440.1
CP035441.1
CP035442.1
CP035443.1
CP035444.1
CP035445.1
CP035446.1
CP035447.1
CP035448.1
CP035449.1
CP035450.1
CP035451.1
CP035452.1
CP035453.1
CP035454.1
CP035455.1
CP036530.1
CP036531.1
CP039761.1
CP039762.1
CP039763.1
CP039764.1
CP039765.1
CP039766.1
CP039767.1
CP039768.1
CP039769.1
CP039770.1
CP039771.1
CP039772.1
CP039773.1
CP039774.1
CP039775.1
CP039776.1
CP039777.1
CP039778.1
CP039779.1
CP039780.1
CP039781.1
CP039782.1
CP039783.1
CP039784.1
CP039785.1
CP039786.1
CP039787.1
CP039788.1
CP039789.1
CP039790.1
CP040987.1
CP040997.1
CP043770.1
CP043771.1
CP043772.1
CP043810.1
CP043811.1
CP044093.1
CP044497.1
CP045930.1
CP045974.1
CP047120.1
CP048618.1
CR628336.1
CR628337.1
CY002064.1
CY002065.1
CY002066.1
CY002067.1
CY002068.1
CY002069.1
CY002070.1
CY002071.1
D00239.1
D00538.1
D00627.1
D90457.1
DQ358078.1
DQ473485.1
DQ473486.1
DQ473487.1
DQ473488.1
DQ473489.1
DQ473490.1
DQ473491.1
DQ473492.1
DQ473493.1
DQ473494.1
DQ473495.1
DQ473496.1
DQ473497.1
DQ473498.1
DQ473500.1
DQ473501.1
DQ473502.1
DQ473503.1
DQ473504.1
DQ473505.1
DQ473506.1
DQ473507.1
DQ473508.1
DQ473509.1
DQ473510.1
DQ473511.1
DQ473512.1
DQ875932.2
DQ995647.1
DQ995648.1
EF015013.1
EF015014.1
EF015015.1
EF015016.1
EF015017.1
EF015018.1
EF015019.1
EF015020.1
EF015021.1
EF026081.1
EF077279.1
EF077280.1
EF155421.1
EF173414.1
EF173415.1
EF173416.1
EF173417.1
EF173418.1
EF173419.1
EF173420.1
EF173423.1
EF173425.1
EF186077.2
EF582385.1
EF582386.1
EF582387.1
EU840728.1
EU840952.2
EU918736.1
FJ168778.1
FJ168779.1
FJ170278.1
FJ445111.1
FJ445112.1
FJ445113.1
FJ445116.1
FJ445118.1
FJ445119.1
FJ445120.1
FJ445121.1
FJ445122.1
FJ445123.1
FJ445124.1
FJ445125.1
FJ445126.1
FJ445127.1
FJ445128.1
FJ445129.1
FJ445130.1
FJ445131.1
FJ445132.1
FJ445133.1
FJ445135.1
FJ445136.1
FJ445137.1
FJ445138.1
FJ445140.1
FJ445141.1
FJ445142.1
FJ445143.1
FJ445144.1
FJ445145.1
FJ445146.1
FJ445147.1
FJ445148.1
FJ445149.1
FJ445150.1
FJ445151.1
FJ445152.1
FJ445153.1
FJ445154.1
FJ445155.1
FJ445156.1
FJ445157.1
FJ445161.1
FJ445162.1
FJ445163.1
FJ445164.1
FJ445167.1
FJ445168.1
FJ445169.1
FJ445171.1
FJ445172.1
FJ445174.1
FJ445175.1
FJ445177.1
FJ445186.1
FJ445188.1
FJ969536.1
FJ969537.1
FJ969538.1
FJ969539.1
FJ969540.1
FJ973561.2
FJ984386.1
FJ984387.1
FQ312006.1
FQ670178.1
FQ670204.1
FQ958210.1
FQ958211.1
GQ223227.1
GQ223228.1
GQ323558.1
GQ323774.1
GQ415051.1
GU219984.1
HG316453.1
HG316453.2
HM053693.2
HM145750.1
HM236897.1
HM236903.1
HM236904.1
HM236906.1
HM236908.1
HM236911.1
HM236918.1
HM236923.1
HM236934.1
HM236936.1
HM236939.1
HM236949.1
HM236952.1
HM236954.1
HM236958.1
HM236964.1
HM236968.1
HQ123444.1
HQ223038.1
HQ291308.1
HQ291309.1
HQ291309.2
J02094.1
J02095.1
J02096.1
J02146.1
J02147.1
J02150.1
J02151.1
JF317015.1
JF416310.1
JF416311.1
JF416318.1
JF416321.1
JF416322.1
JF429834.1
JF429835.1
JF436925.1
JF519760.1
JF519762.1
JF781500.1
JF965515.1
JN205461.1
JN420361.1
JN420365.1
JN542510.1
JN562727.1
JN614995.1
JN614996.1
JN648103.1
JN798566.1
JN815249.1
JN815251.1
JN831651.1
JQ245971.1
JQ692585.1
JQ814850.1
JQ922305.1
JQ922306.1
JQ922307.1
JQ922308.1
JQ922309.1
JQ922310.1
JQ922311.1
JX074053.1
K00423.1
K01395.1
K02121.1
KC339250.1
KC339251.1
KC785528.1
KC785530.1
KF021594.1
KF021595.1
KF021596.1
KF021597.1
KF021598.1
KF021599.1
KF021600.1
KF021601.1
KF360033.1
KF688606.1
KF958311.1
KJ608370.1
KJ675505.1
KJ675506.1
KJ675507.1
KM486097.1
KP282614.1
KR997882.1
KR997885.1
KT215610.1
KT454512.1
KT592508.1
KU321654.1
KU950356.1
KY214448.1
KY624849.1
L11133.1
L24917.1
L42023.1
LC004772.1
LN559120.1
LN559121.1
LN559122.1
LN559123.1
LN559124.1
LN559125.1
LN559126.1
LN831034.1
LN831035.1
LN845771.1
LN845772.1
LN845773.1
LN845774.1
LN845775.1
LN845776.1
LN845777.1
LN845778.1
LN845779.1
LN845780.1
LN845781.1
LN845782.1
LN845783.1
LN845784.1
LN845785.1
LN845786.1
LN845787.1
LN845788.1
LN845789.1
LN845790.1
LN845791.1
LN845792.1
LN845793.1
LN845794.1
LN846333.1
LN846334.1
LN846335.1
LN846336.1
LN846337.1
LN846338.1
LN846339.1
LN846340.1
LN846341.1
LN846342.1
LN846343.1
LN846344.1
LN846345.1
LN846346.1
LN846347.1
LN846348.1
LN846356.1
LN846357.1
LN846358.1
LN846359.1
LN846360.1
LN846361.1
LN846362.1
LN846363.1
LN846364.1
LN846365.1
LN846366.1
LN846367.1
LN846368.1
LN846369.1
LN846370.1
LN846371.1
LN846372.1
LN846373.1
LN846374.1
LN846375.1
LN846376.1
LN846377.1
LN846378.1
LN846379.1
LN846427.1
LN846428.1
LN846429.1
LN846430.1
LN846431.1
LN846432.1
LN846433.1
LN846434.1
LN846435.1
LN846436.1
LN846437.1
LN846438.1
LN846439.1
LN846440.1
LN846441.1
LN846442.1
LN846443.1
LN846444.1
LN846445.1
LN846446.1
LN846447.1
LN846448.1
LN846449.1
LN846450.1
LN846451.1
LN846452.1
LN846453.1
LN846454.1
LN846455.1
LN846456.1
LN846457.1
LN846458.1
LN846459.1
LN846460.1
LN846461.1
LN846462.1
LN846463.1
LN846464.1
LN846465.1
LN846466.1
LN846467.1
LN846468.1
LN846469.1
LN846470.1
LN846471.1
LN846472.1
LN846473.1
LN846474.1
LN846475.1
LN846476.1
LN846477.1
LN846478.1
LN846479.1
LN846480.1
LN846481.1
LN846482.1
LN846483.1
LN846484.1
LN846485.1
LN846486.1
LN846487.1
LN846488.1
LN846489.1
LN846490.1
LN846491.1
LN846492.1
LN846493.1
LN846494.1
LN846495.1
LN846496.1
LN846497.1
LN846498.1
LN846499.1
LN846500.1
LN846501.1
LN846502.1
LN846503.1
LN846504.1
LN846505.1
LN846506.1
LN846507.1
LN846508.1
LN846509.1
LN846510.1
LN846511.1
LN846512.1
LN846513.1
LN846514.1
LN846515.1
LN846516.1
LN846517.1
LN846518.1
LN846519.1
LN846520.1
LN846521.1
LN846522.1
LN846523.1
LN846524.1
LN846525.1
LN846526.1
LN846527.1
LN846528.1
LN846529.1
LN846530.1
LN846531.1
LN846532.1
LN846533.1
LN846534.1
LN846535.1
LN846536.1
LN846537.1
LN846538.1
LN846539.1
LN846540.1
LN846541.1
LN846542.1
LN846543.1
LN846544.1
LN846545.1
LN846546.1
LN846547.1
LN846548.1
LN846549.1
LN846550.1
LN846551.1
LN846552.1
LN846553.1
LN846554.1
LN846555.1
LN846556.1
LN846557.1
LN846558.1
LN846559.1
LN846560.1
LN846561.1
LN846562.1
LN846563.1
LN846564.1
LN846565.1
LN846566.1
LN846567.1
LN846568.1
LN846569.1
LN846570.1
LN846571.1
LN846572.1
LN846573.1
LN846574.1
LN846575.1
LN846576.1
LN846577.1
LN846578.1
LN846579.1
LN846580.1
LN846581.1
LN846582.1
LN846583.1
LN846584.1
LN846585.1
LN846586.1
LN846587.1
LN846588.1
LN846589.1
LN846590.1
LN846591.1
LN846592.1
LN846593.1
LN846594.1
LN846620.1
LN846621.1
LN846622.1
LN846623.1
LN846624.1
LN846625.1
LN846626.1
LN846627.1
LN846628.1
LN846629.1
LN846630.1
LN846631.1
LN846632.1
LN846633.1
LN846634.1
LN846635.1
LN846636.1
LN846637.1
LN846638.1
LN846639.1
LN846640.1
LN846641.1
LN846642.1
LN846643.1
LN846644.1
LN846645.1
LN846646.1
LN846647.1
LN846648.1
LN846649.1
LN846650.1
LN846651.1
LN846652.1
LN846653.1
LN846654.1
LN846655.1
LN846656.1
LN846657.1
LN846658.1
LN846659.1
LN846660.1
LN846661.1
LN846662.1
LN846663.1
LN846664.1
LN846665.1
LN846666.1
LN846667.1
LN846668.1
LN846669.1
LN846670.1
LN846671.1
LN846672.1
LN846673.1
LN846674.1
LN846675.1
LN846784.1
LN846785.1
LN846786.1
LN846787.1
LN846788.1
LN846789.1
LN846790.1
LN846791.1
LN846792.1
LN846793.1
LN846794.1
LN846795.1
LN846796.1
LN846797.1
LN846798.1
LN846799.1
LN849987.1
LN849988.1
LN849989.1
LN849990.1
LN849991.1
LN849992.1
LN849993.1
LN849994.1
LN849995.1
LN849996.1
LN849997.1
LN849998.1
LN849999.1
LN850000.1
LN850001.1
LN850002.1
LN850003.1
LN850004.1
LN850005.1
LN850006.1
LN850007.1
LN850008.1
LN850009.1
LN850010.1
LN850011.1
LN850012.1
LN850013.1
LN850014.1
LN850015.1
LN850016.1
LN850017.1
LN850018.1
LN850019.1
LN850020.1
LN850021.1
LN850022.1
LN850023.1
LN850024.1
LN850025.1
LN850026.1
LN850027.1
LN850028.1
LN850029.1
LN850030.1
LN850031.1
LN850032.1
LN850033.1
LN850034.1
LN850035.1
LN850036.1
LN850037.1
LN850038.1
LN850039.1
LN850040.1
LN850041.1
LN850042.1
LN850043.1
LN850044.1
LN850045.1
LN850046.1
LN850047.1
LN850048.1
LN850049.1
LN850050.1
LN850051.1
LN850052.1
LN850053.1
LN850054.1
LN850055.1
LN850056.1
LN850057.1
LN850058.1
LN850059.1
LN850060.1
LN850061.1
LN850062.1
LN850063.1
LN850064.1
LN850065.1
LN850066.1
LN850067.1
LN850068.1
LN850069.1
LN850070.1
LN850071.1
LN850072.1
LN850073.1
LN850074.1
LN850075.1
LN850076.1
LN850077.1
LN850078.1
LN850079.1
LN850080.1
LN850081.1
LN850082.1
LN850083.1
LN850084.1
LN850085.1
LN850086.1
LN850087.1
LN850088.1
LN850089.1
LN850090.1
LN850091.1
LN850092.1
LN850093.1
LN850094.1
LN850095.1
LN850096.1
LN850097.1
LN850098.1
LN850099.1
LN850100.1
LN850101.1
LN850102.1
LN850103.1
LN850104.1
LN850105.1
LN850106.1
LN850122.1
LN850123.1
LN850124.1
LN850125.1
LN850126.1
LN850127.1
LN850128.1
LN850129.1
LN850130.1
LN850131.1
LN850132.1
LN850133.1
LN850134.1
LN850135.1
LN850136.1
LN850137.1
LN850281.1
LN850282.1
LN850283.1
LN850284.1
LN850285.1
LN850286.1
LN850287.1
LN850288.1
LN850289.1
LN850290.1
LN850291.1
LN850292.1
LN850293.1
LN850294.1
LN850295.1
LN850296.1
LN850297.1
LN850298.1
LN850299.1
LN850300.1
LN850301.1
LN850302.1
LN850303.1
LN850304.1
LN850305.1
LN850306.1
LN850307.1
LN850308.1
LN850309.1
LN850310.1
LN850311.1
LN850312.1
LN850318.1
LN850319.1
LN850320.1
LN850321.1
LN850322.1
LN850323.1
LN850324.1
LN850325.1
LN850326.1
LN850327.1
LN850328.1
LN850329.1
LN850330.1
LN850331.1
LN850332.1
LN850333.1
LN850334.1
LN850335.1
LN850336.1
LN850337.1
LN850338.1
LN850339.1
LN850340.1
LN850341.1
LN850342.1
LN850343.1
LN850344.1
LN850345.1
LN850346.1
LN850347.1
LN850348.1
LN850349.1
LN850361.1
LN850362.1
LN850363.1
LN850364.1
LN850365.1
LN850366.1
LN850367.1
LN850368.1
LN850418.1
LN850419.1
LN850420.1
LN850421.1
LN850422.1
LN850423.1
LN850424.1
LN850425.1
LN850426.1
LN850427.1
LN850428.1
LN850429.1
LN850430.1
LN850431.1
LN850432.1
LN850433.1
LN850434.1
LN850435.1
LN850436.1
LN850437.1
LN850438.1
LN850439.1
LN850440.1
LN850441.1
LN850708.1
LN850709.1
LN850710.1
LN850711.1
LN850712.1
LN850713.1
LN850714.1
LN850715.1
LN850716.1
LN850717.1
LN850718.1
LN850719.1
LN850720.1
LN850721.1
LN850722.1
LN850723.1
LN850724.1
LN850725.1
LN850726.1
LN850727.1
LN850728.1
LN850729.1
LN850730.1
LN850731.1
LN866281.1
LN866282.1
LN866283.1
LN866284.1
LN866285.1
LN866286.1
LN866287.1
LN866288.1
LN866298.1
LN866299.1
LN866300.1
LN866301.1
LN866302.1
LN866303.1
LN866304.1
LN866305.1
LN866306.1
LN866307.1
LN866308.1
LN866309.1
LN866310.1
LN866311.1
LN866312.1
LN866313.1
LN866314.1
LN866315.1
LN866316.1
LN866317.1
LN866318.1
LN866319.1
LN866320.1
LN866321.1
LN867322.1
LN867323.1
LN867324.1
LN867325.1
LN867326.1
LN867327.1
LN867328.1
LN867329.1
LN867330.1
LN867331.1
LN867332.1
LN867333.1
LN867334.1
LN867335.1
LN867336.1
LN867337.1
LN867338.1
LN867339.1
LN867340.1
LN867341.1
LN867342.1
LN867343.1
LN867344.1
LN867345.1
LN867346.1
LN867347.1
LN867348.1
LN867349.1
LN867350.1
LN867351.1
LN867352.1
LN867353.1
LN867354.1
LN867355.1
LN867356.1
LN867357.1
LN867358.1
LN867359.1
LN867360.1
LN867361.1
LN867362.1
LN867363.1
LN867364.1
LN867365.1
LN867366.1
LN867367.1
LN867368.1
LN867369.1
LN867370.1
LN867371.1
LN867372.1
LN867373.1
LN867374.1
LN867375.1
LN867376.1
LN867377.1
LN867378.1
LN867379.1
LN867380.1
LN867381.1
LN867382.1
LN867383.1
LN867384.1
LN867385.1
LN867386.1
LN867387.1
LN867388.1
LN867389.1
LN867390.1
LN867391.1
LN867392.1
LN867393.1
LN867394.1
LN867395.1
LN867396.1
LN867397.1
LN867398.1
LN867399.1
LN867400.1
LN867401.1
LN867404.1
LN867405.1
LN867406.1
LN867407.1
LN867408.1
LN867409.1
LN867410.1
LN867411.1
LN867412.1
LN867413.1
LN867414.1
LN867415.1
LN867416.1
LN867417.1
LN867418.1
LN867419.1
LN867420.1
LN867421.1
LN867422.1
LN867423.1
LN867424.1
LN867425.1
LN867426.1
LN867427.1
LN867428.1
LN867429.1
LN867430.1
LN867431.1
LN867432.1
LN867433.1
LN867434.1
LN867435.1
LN867436.1
LN867437.1
LN867438.1
LN867439.1
LN867440.1
LN867441.1
LN867442.1
LN867443.1
LN867451.1
LN867452.1
LN867453.1
LN867454.1
LN867455.1
LN867456.1
LN867457.1
LN867458.1
LN867459.1
LN867460.1
LN867461.1
LN867462.1
LN867463.1
LN867464.1
LN867465.1
LN867466.1
LN867467.1
LN867468.1
LN867469.1
LN867470.1
LN867471.1
LN867472.1
LN867473.1
LN867474.1
LN867475.1
LN867476.1
LN867477.1
LN867478.1
LN867479.1
LN867480.1
LN867481.1
LN867482.1
LN867483.1
LN867484.1
LN867485.1
LN867486.1
LN867487.1
LN867488.1
LN867489.1
LN867490.1
LN867491.1
LN867492.1
LN867493.1
LN867494.1
LN867495.1
LN867496.1
LN867497.1
LN867498.1
LN867499.1
LN867500.1
LN867501.1
LN867502.1
LN867503.1
LN867504.1
LN867505.1
LN867506.1
LN867507.1
LN867508.1
LN867509.1
LN867510.1
LN867511.1
LN867512.1
LN867513.1
LN867514.1
LN867515.1
LN867516.1
LN867517.1
LN867518.1
LN867519.1
LN867520.1
LN867521.1
LN867522.1
LN867625.1
LN867626.1
LN867627.1
LN867628.1
LN867629.1
LN867630.1
LN867631.1
LN867632.1
LN867633.1
LN867634.1
LN867635.1
LN867636.1
LN867637.1
LN867638.1
LN867639.1
LN867640.1
LN867641.1
LN867642.1
LN867643.1
LN867644.1
LN867645.1
LN867646.1
LN867647.1
LN867648.1
LN867649.1
LN867650.1
LN867651.1
LN867652.1
LN867653.1
LN867654.1
LN867655.1
LN867656.1
LN867657.1
LN867658.1
LN867659.1
LN867660.1
LN867661.1
LN867662.1
LN867663.1
LN867664.1
LN867665.1
LN867666.1
LN867667.1
LN867668.1
LN867669.1
LN867670.1
LN867671.1
LN867672.1
LN867673.1
LN867674.1
LN867675.1
LN867676.1
LN867677.1
LN867678.1
LN867679.1
LN867680.1
LN867681.1
LN867682.1
LN867683.1
LN867684.1
LN867685.1
LN867686.1
LN867687.1
LN867688.1
LN867689.1
LN867690.1
LN867691.1
LN867692.1
LN867693.1
LN867694.1
LN867695.1
LN867696.1
LN867697.1
LN867698.1
LN867699.1
LN867700.1
LN867701.1
LN867702.1
LN867703.1
LN867704.1
LN867705.1
LN867706.1
LN867707.1
LN867708.1
LN867709.1
LN867710.1
LN867711.1
LN867712.1
LN867713.1
LN867714.1
LN867715.1
LN867716.1
LN867717.1
LN867718.1
LN867719.1
LN867720.1
LN867721.1
LN867722.1
LN867723.1
LN867724.1
LN867725.1
LN867726.1
LN867727.1
LN867728.1
LN867729.1
LN867730.1
LN867731.1
LN867732.1
LN867733.1
LN867734.1
LN867735.1
LN867736.1
LN867737.1
LN867738.1
LN867739.1
LN867740.1
LN867741.1
LN867742.1
LN867743.1
LN867744.1
LN867745.1
LN867746.1
LN867747.1
LN867748.1
LN867749.1
LN867750.1
LN867751.1
LN867752.1
LN867753.1
LN867754.1
LN867755.1
LN867756.1
LN867757.1
LN867758.1
LN867759.1
LN867760.1
LN867761.1
LN867762.1
LN867763.1
LN867764.1
LN867765.1
LN867766.1
LN867767.1
LN867768.1
LN867769.1
LN867770.1
LN867771.1
LN867772.1
LN867773.1
LN867774.1
LN867775.1
LN867776.1
LN867777.1
LN867778.1
LN867779.1
LN867780.1
LN867781.1
LN867782.1
LN867783.1
LN867784.1
LN867785.1
LN867786.1
LN867787.1
LN867788.1
LN867789.1
LN867790.1
LN867791.1
LN867792.1
LN867793.1
LN867794.1
LN867795.1
LN867796.1
LN867797.1
LN867798.1
LN867799.1
LN867800.1
LN867801.1
LN867802.1
LN867803.1
LN867804.1
LN867805.1
LN867806.1
LN867807.1
LN867808.1
LN867809.1
LN867810.1
LN867811.1
LN867812.1
LN867813.1
LN867814.1
LN867815.1
LN867816.1
LN867817.1
LN867818.1
LN867819.1
LN867820.1
LN867821.1
LN867822.1
LN867823.1
LN867824.1
LN867825.1
LN867826.1
LN867827.1
LN867828.1
LN867829.1
LN867830.1
LN867831.1
LN867832.1
LN867833.1
LN867834.1
LN867835.1
LN867836.1
LN867837.1
LN867838.1
LN867839.1
LN867840.1
LN867841.1
LN867842.1
LN867843.1
LN867844.1
LN867845.1
LN867846.1
LN867847.1
LN867848.1
LN867849.1
LN867850.1
LN867851.1
LN867852.1
LN867853.1
LN867854.1
LN867855.1
LN867856.1
LN867857.1
LN867858.1
LN867859.1
LN867860.1
LN867861.1
LN867862.1
LN867863.1
LN867864.1
LN867865.1
LN867866.1
LN867867.1
LN867868.1
LN867869.1
LN867870.1
LN867871.1
LN867872.1
LN867873.1
LN867874.1
LN867875.1
LN867876.1
LN867877.1
LN867878.1
LN867879.1
LN867880.1
LN867881.1
LN867882.1
LN867883.1
LN867884.1
LN867885.1
LN867886.1
LN867887.1
LN867888.1
LR027540.1
LR027548.1
LR027549.1
LR027550.1
LR027551.1
LR027552.1
LR031521.1
LR129840.1
LR129841.1
LR129843.1
LR129844.1
LR130236.1
LR130237.1
LR130238.1
LR130239.1
LR130240.1
LR130509.1
LR130511.1
LR130513.1
LR130515.1
LR130518.1
LR130538.1
LR130539.1
LR130541.1
LR130543.1
LR130544.1
LR130545.1
LR130548.1
LR130552.1
LR130555.1
LR130562.1
LR130564.1
LR133933.1
LR134168.1
LR134171.1
LR134176.1
LR134272.1
LR134284.1
LR134314.1
LR134332.1
LR134380.1
LR134490.1
LR214945.1
LR590465.1
LR590466.1
LR590483.1
LR595848.1
LS483298.1
LS483307.1
LS483315.1
LS483320.1
LS483321.1
LS483322.1
LS483323.1
LS483326.1
LS483327.1
LS483329.1
LS483330.1
LS483331.1
LS483332.1
LS483333.1
LS483334.1
LS483335.1
LS483336.1
LS483337.1
LS483338.1
LS483340.1
LS483344.1
LS483345.1
LS483347.1
LS483351.1
LS483352.1
LS483353.1
LS483355.1
LS483356.1
LS483357.1
LS483359.1
LS483360.1
LS483379.1
LS483382.1
LS483384.1
LS483386.1
LS483389.1
LS483391.1
LS483392.1
LS483394.1
LS483399.1
LS483401.1
LS483407.1
LS483410.1
LS483411.1
LS483412.1
LS483414.1
LS483415.1
LS483420.1
LS483421.1
LS483425.1
LS483430.1
LS483432.1
LS483437.1
LS483438.1
LS483442.1
LS483480.1
LS483486.1
LS483496.1
LS483520.1
LS483521.1
LS483522.1
LT598657.1
LT632614.1
LT632615.1
LT632616.1
LT632617.1
LT906452.1
LT906476.1
LT934387.1
M14880.1
M16248.1
M16560.1
M25935.1
M26079.1
M63531.1
M73524.1
M88483.1
MG642025.1
MG642027.1
MG642036.1
MG642037.1
MG642039.1
MG642042.1
MG642043.1
MG642044.1
MG642045.1
MG642046.1
MG642047.1
MG642049.1
MG642051.1
MG642053.1
MG642054.1
MG642057.1
MG642059.1
MG642062.1
MG642064.1
MG642065.1
MG642066.1
MG642068.1
MG642072.1
MG642076.1
MG642078.1
MG642082.1
MN513338.1
U00089.2
U05876.1
V00603.1
V01088.1
V01099.1
V01106.1
X02316.1
X05690.1
